# Supplementary material for: Dynamic linkages between chicken meat production, consumption, income and trade: Evidence from Wavelet coherence and Granger causality in Asia
Source: Poult Sci. 2026 Mar 6;105(6):106733. doi: 10.1016/j.psj.2026.106733 (PMC13018938; doi:10.1016/j.psj.2026.106733)
Supplement: Supplementary file 1 [file mmc1.xlsx]

## Sheet: Data file
Country	Continent	Year	CMP	CMC	GDP	TO
Armenia	Asia	1993	1.04034	1.79352	390.553	107.973
Armenia	Asia	1994	1.09363	1.33601	435.847	112.429
Armenia	Asia	1995	2.27048	2.48312	490.264	86.1149
Armenia	Asia	1996	1.4002	5.69406	532.399	79.2296
Armenia	Asia	1997	1.33421	6.06224	546.855	78.5477
Armenia	Asia	1998	1.37432	6.1577	634.775	71.8425
Armenia	Asia	1999	1.45501	6.80364	624.464	70.5605
Armenia	Asia	2000	1.06233	5.16465	634.596	72.2333
Armenia	Asia	2001	1.19732	5.97714	703.018	69.8643
Armenia	Asia	2002	1.46249	6.12336	789.138	73.9845
Armenia	Asia	2003	1.67148	5.91625	936.516	80.0514
Armenia	Asia	2004	1.43511	5.94195	1200.67	73.0706
Armenia	Asia	2005	1.55554	7.23263	1657.15	70.1397
Armenia	Asia	2006	1.73896	4.98104	2176.92	61.0301
Armenia	Asia	2007	1.99513	10.8378	3166.86	56.975
Armenia	Asia	2008	2.32454	14.6184	4046.1	54.5423
Armenia	Asia	2009	1.74944	11.1439	3025.81	57.2742
Armenia	Asia	2010	1.90579	14.03	3268.17	64.643
Armenia	Asia	2011	2.02632	14.71	3605.47	69.4356
Armenia	Asia	2012	2.95866	14.1	3785.42	75.9617
Armenia	Asia	2013	2.92838	13.64	3971.7	77.555
Armenia	Asia	2014	3.15306	13.99	4159.71	75.7789
Armenia	Asia	2015	3.41343	14.45	3791.9	71.6821
Armenia	Asia	2016	3.49604	11.48	3801	76.078
Armenia	Asia	2017	3.82967	15.9599	4164.76	87.2024
Armenia	Asia	2018	4.44766	15.74	4504.77	92.4731
Armenia	Asia	2019	4.48232	19.62	4923.07	96.1142
Armenia	Asia	2020	4.54736	16.24	4562.41	69.4888
Armenia	Asia	2021	5.25907	19.12	4999.33	79.6699
Armenia	Asia	2022	5.05938	18.45	7001.86	101.411
Azebaijan	Asia	1993	3.02687	3.38261	238.863	133.49
Azebaijan	Asia	1994	2.49129	2.76704	177.992	55.3493
Azebaijan	Asia	1995	2.0958	3.51645	354.282	85.8937
Azebaijan	Asia	1996	2.14918	5.20562	458.181	80.8497
Azebaijan	Asia	1997	2.08717	5.01062	562.593	82.079
Azebaijan	Asia	1998	2.30322	7.4666	620.665	77.2278
Azebaijan	Asia	1999	2.23623	5.52332	628.512	69.826
Azebaijan	Asia	2000	2.32071	4.38096	711.906	78.5486
Azebaijan	Asia	2001	2.54106	3.5127	759.816	78.8152
Azebaijan	Asia	2002	3.04468	3.21424	820.309	92.8181
Azebaijan	Asia	2003	3.53644	3.49148	948.282	107.552
Azebaijan	Asia	2004	4.17467	4.15525	1122.68	121.507
Azebaijan	Asia	2005	4.45105	4.65927	1700.78	115.842
Azebaijan	Asia	2006	4.63372	4.67691	2675.26	105.262
Azebaijan	Asia	2007	6.23143	6.80587	4185.2	96.6418
Azebaijan	Asia	2008	6.31246	7.20129	6082.28	89.2429
Azebaijan	Asia	2009	8.17866	8.77944	5410.55	74.744
Azebaijan	Asia	2010	7.78267	8.61	6387.09	74.986
Azebaijan	Asia	2011	8.53459	9.53999	7861.78	80.508
Azebaijan	Asia	2012	10.1896	10.41	8206.53	78.2631
Azebaijan	Asia	2013	11.0002	10.25	8640.73	74.6758
Azebaijan	Asia	2014	11.4629	11.25	8678.02	69.4832
Azebaijan	Asia	2015	11.0952	11.61	6057.89	72.6015
Azebaijan	Asia	2016	10.7651	11.57	4267.75	90.0773
Azebaijan	Asia	2017	11.5913	12.83	4538.98	90.4023
Azebaijan	Asia	2018	11.9302	13.6	5150.79	91.6726
Azebaijan	Asia	2019	12.0747	14.27	5193.85	85.8181
Azebaijan	Asia	2020	12.3171	14.23	4557.26	72.0179
Azebaijan	Asia	2021	13.1805	15.19	5809.44	76.2869
Azebaijan	Asia	2022	13.7478	16.06	8327.16	86.9823
China	Asia	1993	4.29914	4.78808	418.195	36.0561
China	Asia	1994	4.75909	5.33104	520.991	35.77
China	Asia	1995	5.48668	6.53233	665.403	34.277
China	Asia	1996	5.46844	6.50212	769.447	33.8146
China	Asia	1997	6.36278	7.46413	844.675	34.5331
China	Asia	1998	6.89844	8.2296	892.487	32.4241
China	Asia	1999	7.00406	9.03407	938.04	33.5244
China	Asia	2000	7.69499	9.66324	1028.35	39.411
China	Asia	2001	7.4472	9.34999	1126.98	38.5272
China	Asia	2002	7.65528	9.37418	1227.19	42.7472
China	Asia	2003	7.82626	9.74424	1375.27	51.8042
China	Asia	2004	7.80258	9.55919	1608.77	59.5055
China	Asia	2005	8.14441	10.2029	1868.25	62.208
China	Asia	2006	8.25678	10.463	2235.52	64.4792
China	Asia	2007	8.66776	11.2078	2869.33	62.1936
China	Asia	2008	9.09093	11.8711	3696.37	57.6123
China	Asia	2009	9.41305	12.1793	4087.79	45.185
China	Asia	2010	9.72384	12.18	4857.77	50.7171
China	Asia	2011	9.99163	12.51	5996.81	50.7409
China	Asia	2012	10.5277	12.78	6735.1	48.2675
China	Asia	2013	10.3002	13.03	7509.24	46.7444
China	Asia	2014	10.0052	12.36	8168.82	44.9052
China	Asia	2015	10.3427	12.05	8573.77	39.4642
China	Asia	2016	10.6386	12.83	8654.53	36.8944
China	Asia	2017	10.6091	12.73	9422.24	37.6324
China	Asia	2018	11.0908	14.03	10567	37.5658
China	Asia	2019	10.9249	14.85	10791	35.8901
China	Asia	2020	11.4793	16.98	11031.7	34.7543
China	Asia	2021	11.5062	17.27	13306.5	37.302
China	Asia	2022	11.1352	17.69	13273.6	38.3515
Cyprus	Asia	1993	35.2276	25.5518	8719.78	95
Cyprus	Asia	1994	36.2684	26.3157	9602.89	96
Cyprus	Asia	1995	37.2333	27.5212	12559.7	134
Cyprus	Asia	1996	38.5783	28.1919	12382	141
Cyprus	Asia	1997	40.2198	29.4857	11551.3	140
Cyprus	Asia	1998	38.7574	28.7291	12131	135
Cyprus	Asia	1999	40.1783	30.2637	12163.7	131
Cyprus	Asia	2000	36.9572	29.1481	11335	137
Cyprus	Asia	2001	37.971	29.5121	11566	132
Cyprus	Asia	2002	38.2634	30.262	12441.3	124
Cyprus	Asia	2003	35.6419	28.5826	15518.7	114
Cyprus	Asia	2004	34.272	28.3251	18107.8	114
Cyprus	Asia	2005	34.4063	29.4141	18902.8	112
Cyprus	Asia	2006	27.4536	23.7612	20205.7	110
Cyprus	Asia	2007	28.8106	25.6575	23696.2	111
Cyprus	Asia	2008	28.5619	26.9151	27045.3	113
Cyprus	Asia	2009	26.4716	25.8467	24864.3	103
Cyprus	Asia	2010	26.4115	28.0999	24210	109
Cyprus	Asia	2011	25.3182	26.22	25514.4	111
Cyprus	Asia	2012	23.2542	24.5501	22757.6	112
Cyprus	Asia	2013	19.9263	23.98	21437.2	121
Cyprus	Asia	2014	19.3239	24.2899	20472.3	131
Cyprus	Asia	2015	20.9996	24.1299	17294.7	137
Cyprus	Asia	2016	20.7792	24.2498	18023.6	139
Cyprus	Asia	2017	21.5589	24.6899	19378.9	148
Cyprus	Asia	2018	21.1848	24.7899	21463.2	148
Cyprus	Asia	2019	22.0979	30.33	21560.2	151
Cyprus	Asia	2020	21.6929	26.18	20778.2	161
Cyprus	Asia	2021	21.5374	26.5299	24408.7	177
Cyprus	Asia	2022	21.6719	29.09	24626.3	201
Georgia	Asia	1993	1.95606	1.95674	600.416	118.639
Georgia	Asia	1994	2.09195	2.44496	565.473	166.903
Georgia	Asia	1995	2.32437	2.51393	626.123	67.8287
Georgia	Asia	1996	2.06317	5.59652	742.485	45.6965
Georgia	Asia	1997	2.81374	6.6298	866.464	57.7531
Georgia	Asia	1998	2.63968	6.75755	911.988	53.5667
Georgia	Asia	1999	2.91778	6.66703	720.066	57.1519
Georgia	Asia	2000	3.58496	6.98502	800.418	62.6614
Georgia	Asia	2001	3.41114	6.67649	854.766	63.3299
Georgia	Asia	2002	3.537	7.79604	908.672	71.6291
Georgia	Asia	2003	3.61904	7.95331	1074.3	77.6334
Georgia	Asia	2004	4.10914	7.24417	1387.32	79.0407
Georgia	Asia	2005	4.60522	8.37117	1746.34	84.5296
Georgia	Asia	2006	3.06968	6.63419	2122.81	89.1254
Georgia	Asia	2007	3.42015	9.90234	2805.88	88.3934
Georgia	Asia	2008	3.5765	12.7509	3547.43	86.2982
Georgia	Asia	2009	3.47995	13.1966	3021.64	78.193
Georgia	Asia	2010	3.28943	13.24	3523.92	81.6734
Georgia	Asia	2011	3.43722	13.81	4432.66	85.4659
Georgia	Asia	2012	3.38038	14.44	4881.15	89.7349
Georgia	Asia	2013	2.92861	14.73	5079.45	93.8139
Georgia	Asia	2014	4.23508	15.24	5211.47	94.9507
Georgia	Asia	2015	5.33613	15.61	4415.01	97.0163
Georgia	Asia	2016	6.64616	17.2	4482.4	94.9263
Georgia	Asia	2017	6.33193	17.81	4784.71	102.584
Georgia	Asia	2018	6.42016	16.47	5200.78	109.848
Georgia	Asia	2019	6.50737	19.32	5124.07	117.81
Georgia	Asia	2020	6.86133	19.31	4635.27	92.8911
Georgia	Asia	2021	7.24419	18.6	5463.02	101.601
Georgia	Asia	2022	6.92548	19.19	7209.59	114.695
Hong Kong	Asia	1993	14.7756	43.774	21716.8	234
Hong Kong	Asia	1994	11.3027	48.0486	23917.7	237
Hong Kong	Asia	1995	10.1907	54.9863	24915.2	257
Hong Kong	Asia	1996	9.66391	55.2851	26275.9	245
Hong Kong	Asia	1997	9.8612	52.5363	28919.2	233
Hong Kong	Asia	1998	8.81929	51.9924	27264.3	221
Hong Kong	Asia	1999	10.2992	54.0103	26416.1	220
Hong Kong	Asia	2000	10.627	53.7056	26983.8	248
Hong Kong	Asia	2001	9.60584	46.5375	26334.2	241
Hong Kong	Asia	2002	9.56434	45.0819	25704.5	256
Hong Kong	Asia	2003	9.05858	45.6056	24960.1	292
Hong Kong	Asia	2004	4.51832	47.2698	25909.5	327
Hong Kong	Asia	2005	6.00765	53.0433	27623	343
Hong Kong	Asia	2006	4.4466	51.0337	29182.9	359
Hong Kong	Asia	2007	5.75575	53.9728	31642.8	362
Hong Kong	Asia	2008	5.73241	52.6058	32658.6	377
Hong Kong	Asia	2009	5.728	53.7974	31854.9	348
Hong Kong	Asia	2010	4.65324	56.86	33786.8	405
Hong Kong	Asia	2011	4.03112	57.2599	36486.5	422
Hong Kong	Asia	2012	4.10707	48.82	38217.2	431
Hong Kong	Asia	2013	4.10309	45.1301	40056.9	443
Hong Kong	Asia	2014	3.93638	42.07	42089	426
Hong Kong	Asia	2015	3.68862	37.68	44260.1	389
Hong Kong	Asia	2016	3.43209	39.37	45543.7	372
Hong Kong	Asia	2017	3.35621	46.0901	48043.6	377
Hong Kong	Asia	2018	3.57238	40.26	50496.9	377
Hong Kong	Asia	2019	3.51204	56.5	50227.9	354
Hong Kong	Asia	2020	3.25466	53.87	47759.7	351
Hong Kong	Asia	2021	3.635	58.34	51444.9	402
Hong Kong	Asia	2022	2.9614	45.14	50408.9	385
India	Asia	1993	0.725469	0.656264	351.223	19.6515
India	Asia	1994	0.726801	0.665174	402.272	20.0781
India	Asia	1995	0.728026	0.664111	433.044	22.8674
India	Asia	1996	0.730044	0.672992	461.888	21.9295
India	Asia	1997	0.718411	0.662062	478.328	22.6194
India	Asia	1998	0.785803	0.720218	474.354	23.6995
India	Asia	1999	0.848818	0.778243	505.787	24.8156
India	Asia	2000	0.932966	0.855737	505.784	26.9009
India	Asia	2001	0.97662	0.893579	513.641	25.9933
India	Asia	2002	1.12876	1.02934	534.232	29.5087
India	Asia	2003	1.23157	1.11589	618.532	30.5924
India	Asia	2004	1.3027	1.1827	708.444	37.5038
India	Asia	2005	1.37549	1.24952	804.298	42.0017
India	Asia	2006	1.46102	1.32626	904.966	45.7245
India	Asia	2007	1.65722	1.50039	1148.95	45.6863
India	Asia	2008	1.7493	1.58668	1113.18	53.3682
India	Asia	2009	1.9042	1.73127	1224.35	46.2729
India	Asia	2010	1.96858	1.79	1504.14	49.2552
India	Asia	2011	2.19162	1.93	1609.05	55.6239
India	Asia	2012	2.3298	1.94	1587.87	55.7937
India	Asia	2013	2.43915	2.1	1589.66	53.8441
India	Asia	2014	2.56754	2.35	1719.33	48.9222
India	Asia	2015	2.71081	2.49	1747.17	41.9229
India	Asia	2016	2.82126	2.59	1879.44	40.0825
India	Asia	2017	3.04276	2.81	2141.74	40.7425
India	Asia	2018	3.23907	2.99	2155.45	43.617
India	Asia	2019	3.42293	3.17	2234.52	39.9054
India	Asia	2020	3.4834	3.23	2083.22	37.7581
India	Asia	2021	3.55174	2.63	2442	45.4231
India	Asia	2022	3.81335	3.49	2559.9	49.9653
Indonesia	Asia	1993	4.01893	3.64786	923.483	50.5234
Indonesia	Asia	1994	4.60612	4.22504	1014.46	51.8771
Indonesia	Asia	1995	4.81064	4.42813	1138.22	53.9586
Indonesia	Asia	1996	5.12562	4.71766	1257.8	52.2647
Indonesia	Asia	1997	4.77502	4.39932	1173.03	55.9939
Indonesia	Asia	1998	3.23292	2.97862	510.276	96.1862
Indonesia	Asia	1999	3.17909	2.96724	736.255	62.9439
Indonesia	Asia	2000	4.16015	3.88456	853.925	71.4369
Indonesia	Asia	2001	4.58551	4.25673	817.116	69.7932
Indonesia	Asia	2002	5.4294	5.01167	980.895	59.0795
Indonesia	Asia	2003	5.51849	5.09476	1159.15	53.6165
Indonesia	Asia	2004	5.79668	5.37714	1250.14	59.7613
Indonesia	Asia	2005	5.40484	5.03305	1372.53	63.9879
Indonesia	Asia	2006	5.96853	5.56019	1726.74	56.6571
Indonesia	Asia	2007	6.05634	5.73355	2020.07	54.8292
Indonesia	Asia	2008	6.22566	5.8281	2353.84	58.5614
Indonesia	Asia	2009	6.3962	5.95242	2457.46	45.5121
Indonesia	Asia	2010	6.92161	6.68	3394.69	46.7013
Indonesia	Asia	2011	7.38717	6.85	3962.26	50.18
Indonesia	Asia	2012	7.59345	7.01	4019.47	49.5829
Indonesia	Asia	2013	7.94459	7.17	3944.51	48.6374
Indonesia	Asia	2014	8.27686	7.32	3802.11	48.0802
Indonesia	Asia	2015	8.55931	7.45	3628.13	41.9376
Indonesia	Asia	2016	9.57389	7.6	3877.7	37.4213
Indonesia	Asia	2017	13.0475	7.74	4172.51	39.3555
Indonesia	Asia	2018	15.5768	7.92	4229.78	43.0743
Indonesia	Asia	2019	15.7399	14.71	4489.2	37.6278
Indonesia	Asia	2020	14.4415	13.54	4204.39	32.9722
Indonesia	Asia	2021	14.2275	14.2	4669.86	40.2048
Indonesia	Asia	2022	16.0275	14.8	5145.76	45.4659
Israel	Asia	1993	30.113	43.3274	16904	60.4146
Israel	Asia	1994	32.2128	46.3923	18703.4	60.1879
Israel	Asia	1995	32.7561	44.9723	21162.4	59.7859
Israel	Asia	1996	33.2639	45.4422	22476	58.6697
Israel	Asia	1997	32.616	45.1025	22744.6	58.1705
Israel	Asia	1998	32.6164	44.8982	22432.2	57.5835
Israel	Asia	1999	34.3362	45.7985	22012.7	65.5609
Israel	Asia	2000	47.7676	57.2106	24100.5	69.2051
Israel	Asia	2001	54.8848	65.339	23261.2	63.1298
Israel	Asia	2002	54.8643	68.9689	21176.2	66.5283
Israel	Asia	2003	55.5519	68.6379	21840.7	67.7031
Israel	Asia	2004	57.2012	69.6615	22864	75.6937
Israel	Asia	2005	59.3956	71.547	23614.3	79.1226
Israel	Asia	2006	63.4504	69.2908	25023.7	79.0628
Israel	Asia	2007	65.0982	67.695	28507	79.6076
Israel	Asia	2008	66.9301	68.8747	33549.1	76.0903
Israel	Asia	2009	64.7647	67.257	31558.5	62.4553
Israel	Asia	2010	65.6985	65.87	34880.5	66.2878
Israel	Asia	2011	65.8178	66.11	38362.3	69.4964
Israel	Asia	2012	67.9647	66.1101	37052.6	70.5648
Israel	Asia	2013	61.3226	66.2	41186.2	64.6656
Israel	Asia	2014	65.4245	66.5	42636.1	62.2112
Israel	Asia	2015	66.2119	66.22	40274	59.3476
Israel	Asia	2016	69.9259	66.6	41855.5	58.2508
Israel	Asia	2017	68.7892	66.76	45669.8	56.7216
Israel	Asia	2018	68.5183	76.2099	47016.5	59.136
Israel	Asia	2019	63.5187	69.48	49091.1	56.6665
Israel	Asia	2020	69.6613	71.91	49608	51.1513
Israel	Asia	2021	64.0286	69.33	57926.9	55.0617
Israel	Asia	2022	64.0432	70.83	60793.1	60.5047
Japan	Asia	1993	11.0866	13.7355	38163.4	15.7233
Japan	Asia	1994	10.5297	13.7672	41907.4	15.8103
Japan	Asia	1995	10.4666	14.6779	46372.8	16.3901
Japan	Asia	1996	10.3087	14.7499	41069.2	18.2539
Japan	Asia	1997	10.2676	14.437	37380.9	19.7835
Japan	Asia	1998	10.0552	14.3904	34010.7	19.0032
Japan	Asia	1999	10.0438	15.0413	38400.4	18.1256
Japan	Asia	2000	9.87711	15.4561	41081.7	19.5624
Japan	Asia	2001	10.0337	15.5948	36085	19.5596
Japan	Asia	2002	10.1127	16.066	34415.7	20.4471
Japan	Asia	2003	10.1749	15.7978	37092.7	21.3261
Japan	Asia	2004	10.1842	14.8746	40123.5	23.6644
Japan	Asia	2005	10.4308	16.7618	39584	26.23
Japan	Asia	2006	11.1805	17.266	37645.4	30.0164
Japan	Asia	2007	11.1558	17.0684	37398.8	32.8166
Japan	Asia	2008	11.1713	17.2373	41662.1	34.1295
Japan	Asia	2009	11.5291	16.8589	43143.5	24.3902
Japan	Asia	2010	11.5522	17.36	46955.6	28.4985
Japan	Asia	2011	11.2538	17.84	50904.4	30.195
Japan	Asia	2012	11.9131	18.19	51285.8	30.4709
Japan	Asia	2013	17.0123	19.68	42659.3	33.9788
Japan	Asia	2014	17.4314	18.03	40110	37.4314
Japan	Asia	2015	17.4711	18.06	36425.4	35.4274
Japan	Asia	2016	17.7982	18.28	41004	31.3102
Japan	Asia	2017	18.1556	18.97	40418.2	34.4232
Japan	Asia	2018	18.4505	19.28	41344	36.6099
Japan	Asia	2019	18.8572	19.82	41999.8	35.2164
Japan	Asia	2020	19.1695	22.96	41564.2	31.3258
Japan	Asia	2021	19.5306	25.47	41530.9	36.7715
Japan	Asia	2022	19.6285	27.09	35227.4	46.8437
Kazakhstan	Asia	1993	7.37773	4.70028	1513.65	84.6345
Kazakhstan	Asia	1994	5.23031	2.82155	1385.89	84.1817
Kazakhstan	Asia	1995	3.50512	2.40332	1347.44	82.5224
Kazakhstan	Asia	1996	2.64336	2.62961	1411.27	71.2736
Kazakhstan	Asia	1997	1.6328	3.52823	1514.33	72.3596
Kazakhstan	Asia	1998	1.68023	3.50464	1543.25	65.2042
Kazakhstan	Asia	1999	2.05981	2.81933	1186.03	82.5792
Kazakhstan	Asia	2000	2.32761	3.51096	1278.58	105.7
Kazakhstan	Asia	2001	2.34812	4.30636	1538.97	92.8491
Kazakhstan	Asia	2002	2.49494	5.30048	1702.68	94.0317
Kazakhstan	Asia	2003	2.64193	6.04587	2121.37	91.4633
Kazakhstan	Asia	2004	2.83022	7.69009	2957.11	96.4092
Kazakhstan	Asia	2005	3.11959	9.80452	3899.39	97.7625
Kazakhstan	Asia	2006	4.38463	13.5499	5506.54	91.4535
Kazakhstan	Asia	2007	4.35176	12.9084	7096.13	92.1616
Kazakhstan	Asia	2008	4.39793	12.0342	8987.24	94.2948
Kazakhstan	Asia	2009	5.31492	11.4032	7711.02	75.7661
Kazakhstan	Asia	2010	6.82033	15.65	9805.22	74.1383
Kazakhstan	Asia	2011	6.67954	16.41	12617.4	73.1179
Kazakhstan	Asia	2012	7.9603	16.72	13455	73.7237
Kazakhstan	Asia	2013	8.27589	17.13	15096.2	65.4076
Kazakhstan	Asia	2014	7.94457	17.76	13923.7	64.972
Kazakhstan	Asia	2015	8.48575	17.74	11427.3	53.0497
Kazakhstan	Asia	2016	8.74241	17.19	8377.79	60.3116
Kazakhstan	Asia	2017	10.2516	18.01	10016	56.8254
Kazakhstan	Asia	2018	10.8292	18.42	10598.9	63.528
Kazakhstan	Asia	2019	12.4643	19.91	10575.6	64.8586
Kazakhstan	Asia	2020	13.1198	20.75	9817.49	57.0264
Kazakhstan	Asia	2021	14.9333	20.1	11168.4	58.6686
Kazakhstan	Asia	2022	15.8009	21.82	12590.5	68.3343
Kyrgyzstan	Asia	1993	2.39528	2.05971	521.815	74.7063
Kyrgyzstan	Asia	1994	1.84845	1.58422	431.762	73.8302
Kyrgyzstan	Asia	1995	0.672915	0.689331	419.914	71.8243
Kyrgyzstan	Asia	1996	0.7458	0.748781	452.825	87.2958
Kyrgyzstan	Asia	1997	0.753257	1.29017	429.428	84.4771
Kyrgyzstan	Asia	1998	0.950985	2.15607	391.615	94.5093
Kyrgyzstan	Asia	1999	1.05046	1.09449	291.315	99.1995
Kyrgyzstan	Asia	2000	1.06515	1.34538	314.22	89.4309
Kyrgyzstan	Asia	2001	1.10355	1.33175	345.312	73.7469
Kyrgyzstan	Asia	2002	1.38853	1.61238	359.479	82.9207
Kyrgyzstan	Asia	2003	1.4281	2.29821	424.824	83.9328
Kyrgyzstan	Asia	2004	1.07294	2.51094	483.564	93.8157
Kyrgyzstan	Asia	2005	1.1638	3.31077	532.103	95.084
Kyrgyzstan	Asia	2006	1.07813	3.17699	606.875	120.75
Kyrgyzstan	Asia	2007	1.11824	3.83975	807.327	137.058
Kyrgyzstan	Asia	2008	1.22527	5.14311	1082.1	146.106
Kyrgyzstan	Asia	2009	0.829146	6.20432	976.336	133.379
Kyrgyzstan	Asia	2010	0.837715	10.73	988.265	133.233
Kyrgyzstan	Asia	2011	1.24895	8.4	1266.27	136.18
Kyrgyzstan	Asia	2012	1.22677	7.20999	1330.76	139.676
Kyrgyzstan	Asia	2013	1.22674	5.72	1451.32	134.027
Kyrgyzstan	Asia	2014	1.12709	3.68	1448.52	125.126
Kyrgyzstan	Asia	2015	1.51575	3.74	1265.78	110.962
Kyrgyzstan	Asia	2016	1.45994	4.34	1259.64	105.824
Kyrgyzstan	Asia	2017	1.37762	3.17	1389.15	100.617
Kyrgyzstan	Asia	2018	1.46434	5.99999	1456.61	98.8756
Kyrgyzstan	Asia	2019	1.63951	5.9	1614.91	94.4303
Kyrgyzstan	Asia	2020	1.60469	5.79999	1397.15	78.9923
Kyrgyzstan	Asia	2021	1.83286	7.85	1531.52	100.261
Kyrgyzstan	Asia	2022	2.98222	7.55	1966.79	133.787
Laos	Asia	1993	2.31263	1.91545	342.873	53
Laos	Asia	1994	2.39099	1.97631	387.907	65
Laos	Asia	1995	2.48031	2.05618	431.415	61
Laos	Asia	1996	2.55654	2.12574	446.318	64
Laos	Asia	1997	2.56372	2.14744	405.968	65
Laos	Asia	1998	2.56465	2.15101	290.742	84
Laos	Asia	1999	2.41515	2.03385	323.079	80
Laos	Asia	2000	2.59286	2.19256	376.416	69
Laos	Asia	2001	2.83878	2.41802	376.577	66
Laos	Asia	2002	2.77635	2.37384	366.809	67
Laos	Asia	2003	3.64236	3.14083	414.026	61
Laos	Asia	2004	3.9045	3.36911	475.533	66
Laos	Asia	2005	3.89367	3.3739	539.583	72
Laos	Asia	2006	3.97206	3.45039	668.14	82
Laos	Asia	2007	3.85044	3.36414	801.034	79
Laos	Asia	2008	3.8845	3.40174	1014.22	82
Laos	Asia	2009	4.03338	3.54151	1067.79	77
Laos	Asia	2010	4.29992	3.64	1283.1	85
Laos	Asia	2011	4.50475	3.6	1548.65	92
Laos	Asia	2012	4.70257	3.89	1774.76	98
Laos	Asia	2013	4.90016	4.2	2053.21	98
Laos	Asia	2014	5.029	4.64999	2239.7	99
Laos	Asia	2015	5.17016	4.72	2394.88	86
Laos	Asia	2016	5.16747	5.21	2599	75
Laos	Asia	2017	5.32618	5.39	2742.85	67.4881
Laos	Asia	2018	5.43893	5.53	2867.22	61.1411
Laos	Asia	2019	5.87842	5.79999	2913.44	56.9033
Laos	Asia	2020	6.13784	6.12	2902.09	53.9201
Laos	Asia	2021	6.20648	6.45	2831.13	52.0844
Laos	Asia	2022	6.34665	6.34	2288.48	60.6253
Lebanon	Asia	1993	16.7554	17.2823	2376.19	76.3511
Lebanon	Asia	1994	17.4086	16.3282	2808.53	70.2721
Lebanon	Asia	1995	16.5839	15.1511	3350.75	73.1354
Lebanon	Asia	1996	16.2505	14.4862	3824.98	68.0966
Lebanon	Asia	1997	22.221	19.9696	4305.31	62.0866
Lebanon	Asia	1998	23.4254	20.2767	4617.4	54.7172
Lebanon	Asia	1999	23.6479	20.1973	4564.51	50.8142
Lebanon	Asia	2000	27.0445	20.0435	4445.69	50.1153
Lebanon	Asia	2001	27.5769	19.7462	4465.37	55.5568
Lebanon	Asia	2002	28.9542	20.6058	4772.27	51.0425
Lebanon	Asia	2003	29.2976	20.4126	4927.81	54.0908
Lebanon	Asia	2004	31.1327	22.0551	5098.78	90.9728
Lebanon	Asia	2005	28.9722	20.9953	5088.44	92.7627
Lebanon	Asia	2006	30.6622	22.7431	5111.77	91.0694
Lebanon	Asia	2007	30.7008	22.8622	5637.71	97.9677
Lebanon	Asia	2008	30.3025	23.0728	6488.06	106.626
Lebanon	Asia	2009	28.5011	21.7276	7768.14	90.3978
Lebanon	Asia	2010	17.3721	17.81	8348.15	95.0967
Lebanon	Asia	2011	20.4142	19.49	8579.81	102.14
Lebanon	Asia	2012	20.9356	21.09	9215.17	88.5455
Lebanon	Asia	2013	16.2632	16.78	8958.47	86.1743
Lebanon	Asia	2014	16.275	16.92	8327.14	79.8172
Lebanon	Asia	2015	18.4723	18.51	8496.01	71.839
Lebanon	Asia	2016	21.8588	21.88	8926.85	67.7236
Lebanon	Asia	2017	23.4867	23.01	9497.37	68.4554
Lebanon	Asia	2018	25.3437	23.86	10101	68.2573
Lebanon	Asia	2019	23.7701	21.87	9768.9	62.9809
Lebanon	Asia	2020	24.1392	20.76	6074.97	50.1298
Lebanon	Asia	2021	21.7082	21.72	4404.84	78.8286
Lebanon	Asia	2022	21.1909	23.57	3969.77	114.888
Macao	Asia	1993	15.4012	26.0799	16145.1	135
Macao	Asia	1994	14.2463	25.9326	17331.4	130
Macao	Asia	1995	13.7888	25.8175	18688.4	125
Macao	Asia	1996	13.3307	24.8026	18694.8	122
Macao	Asia	1997	12.3251	22.9763	18735.1	123
Macao	Asia	1998	10.8692	19.23	17220.8	125
Macao	Asia	1999	12.2171	22.1329	16299.6	132
Macao	Asia	2000	12.0122	22.9651	16641.4	148
Macao	Asia	2001	10.94	23.4895	16628.4	150
Macao	Asia	2002	10.7361	25.1683	17606	152
Macao	Asia	2003	9.48791	23.9766	19408.8	151
Macao	Asia	2004	9.03353	23.9087	24393.9	149
Macao	Asia	2005	9.03443	27.4118	26739.7	136
Macao	Asia	2006	8.66638	28.0041	31038.1	129
Macao	Asia	2007	9.35998	26.949	36860.4	131
Macao	Asia	2008	7.28603	32.8874	40512.8	127
Macao	Asia	2009	7.34833	32.1356	42057.8	114
Macao	Asia	2010	7.30674	31.6896	54822.3	120
Macao	Asia	2011	7.12864	33.5992	69917	123
Macao	Asia	2012	6.90519	34.4496	79474.8	124
Macao	Asia	2013	6.6368	35.1393	91250.3	121
Macao	Asia	2014	6.04604	35.3004	92815.6	119
Macao	Asia	2015	5.80223	33.8798	73861.8	118
Macao	Asia	2016	5.71936	33.6198	72971.1	112
Macao	Asia	2017	5.69422	33.3599	82138	115
Macao	Asia	2018	5.45974	33.3497	88489.1	116
Macao	Asia	2019	5.4253	33.6495	86500.3	115
Macao	Asia	2020	5.16941	37.1796	38947.8	122
Macao	Asia	2021	5.08647	38.5497	47656	168
Macao	Asia	2022	5.0183	49.61	38627.1	168
Malaysia	Asia	1993	35.8869	32.3902	3961.48	157.94
Malaysia	Asia	1994	37.2086	33.3608	4296.49	179.905
Malaysia	Asia	1995	37.1394	33.5109	4986.05	192.113
Malaysia	Asia	1996	36.4176	33.5818	5523.17	181.767
Malaysia	Asia	1997	35.7434	33.875	5335.12	185.665
Malaysia	Asia	1998	35.0678	33.5983	3749.27	209.492
Malaysia	Asia	1999	34.2948	33.7063	4003.51	217.571
Malaysia	Asia	2000	31.9968	32.092	4616.97	220.407
Malaysia	Asia	2001	32.6605	32.8871	4441.85	203.365
Malaysia	Asia	2002	35.4545	33.2599	4696.22	199.356
Malaysia	Asia	2003	34.6864	33.7153	4996.53	194.195
Malaysia	Asia	2004	36.4677	34.1027	5511.23	210.374
Malaysia	Asia	2005	37.0431	35.0707	6182.52	203.855
Malaysia	Asia	2006	37.9421	36.4673	6835.58	202.577
Malaysia	Asia	2007	38.6517	36.6393	7936.57	192.466
Malaysia	Asia	2008	39.6743	35.795	9243.49	176.668
Malaysia	Asia	2009	39.9777	38.0057	7916.22	162.559
Malaysia	Asia	2010	42.4292	44.7	9764.71	157.945
Malaysia	Asia	2011	43.0727	45.53	11180.4	154.938
Malaysia	Asia	2012	45.0399	47.11	11578.3	147.842
Malaysia	Asia	2013	46.924	49.01	11689.4	142.721
Malaysia	Asia	2014	50.2955	52.13	12012	138.312
Malaysia	Asia	2015	52.7815	53.34	10523.7	131.37
Malaysia	Asia	2016	57.5212	56.69	10337.7	126.899
Malaysia	Asia	2017	53.8747	52.88	10756.7	133.155
Malaysia	Asia	2018	52.5564	51.86	11877.9	130.403
Malaysia	Asia	2019	51.6614	51.31	11872	123.029
Malaysia	Asia	2020	52.0453	52.15	10784	116.788
Malaysia	Asia	2021	49.7752	49.66	11751.5	134.036
Malaysia	Asia	2022	47.7315	53.06	12605.5	146.505
Mongolia	Asia	1993	0.0564564	0.0498389	413.154	129.742
Mongolia	Asia	1994	0.0147726	0.00991087	488.454	99.1573
Mongolia	Asia	1995	0.013916	0.0591674	748.459	82.1037
Mongolia	Asia	1996	0.00907554	0.0393205	678.507	77.9741
Mongolia	Asia	1997	0.00988284	0.049039	583.549	99.9914
Mongolia	Asia	1998	0.00969258	0.078365	544.936	107.351
Mongolia	Asia	1999	0.0166328	0.0293515	502.505	112.241
Mongolia	Asia	2000	0.0228676	0.0488987	530.573	121.887
Mongolia	Asia	2001	0.0160774	0.107659	582.462	115.818
Mongolia	Asia	2002	0.0189961	0.137103	631.644	118.517
Mongolia	Asia	2003	0.0311996	0.206039	711.037	120.299
Mongolia	Asia	2004	0.0832005	0.177024	876.936	131.329
Mongolia	Asia	2005	0.0852782	0.256723	1097.94	122.381
Mongolia	Asia	2006	0.071595	0.555174	1467.6	112.93
Mongolia	Asia	2007	0.0746649	0.527834	1798.26	117.88
Mongolia	Asia	2008	0.0826889	0.809724	2356.7	121.198
Mongolia	Asia	2009	0.0825814	0.761505	1895.55	107.814
Mongolia	Asia	2010	0.0743457	1.78	2939.76	103.35
Mongolia	Asia	2011	0.08323	2.09	4205.86	126.999
Mongolia	Asia	2012	0.079989	2.29	4891.97	109.589
Mongolia	Asia	2013	0.0485335	2.53999	4924.63	100.312
Mongolia	Asia	2014	0.0898331	2.69999	4697.8	109.322
Mongolia	Asia	2015	0.0893127	2.72999	4378.92	89.6537
Mongolia	Asia	2016	0.082679	2.73999	4135.93	101.055
Mongolia	Asia	2017	0.0798927	2.79	4169.25	115.933
Mongolia	Asia	2018	0.103573	3.86	4690.35	126.356
Mongolia	Asia	2019	0.163822	4.34999	4951.75	124.397
Mongolia	Asia	2020	0.183688	4.35	4536.98	112.839
Mongolia	Asia	2021	0.0818622	5.43	5091.06	119.098
Mongolia	Asia	2022	0.119693	7.1	5595.32	136.328
Nepal	Asia	1993	0.516346	0.441285	205.53	47.1896
Nepal	Asia	1994	0.508897	0.441904	222.75	50.4321
Nepal	Asia	1995	0.50246	0.433788	235.353	59.4905
Nepal	Asia	1996	0.507104	0.435572	236.383	58.4578
Nepal	Asia	1997	0.545342	0.474849	251.37	64.0355
Nepal	Asia	1998	0.569402	0.495827	242.558	56.7096
Nepal	Asia	1999	0.593014	0.516896	245.762	52.567
Nepal	Asia	2000	0.604648	0.528636	262.429	55.7106
Nepal	Asia	2001	0.620192	0.549762	280.981	55.7999
Nepal	Asia	2002	0.64753	0.570887	277.527	46.2307
Nepal	Asia	2003	0.664522	0.592071	285.086	44.2479
Nepal	Asia	2004	0.703233	0.622955	322.1	46.1473
Nepal	Asia	2005	0.67412	0.596575	354.49	44.0629
Nepal	Asia	2006	0.670959	0.59931	388.847	44.762
Nepal	Asia	2007	0.684869	0.61199	438.527	44.5793
Nepal	Asia	2008	0.698528	0.62494	526.896	46.0362
Nepal	Asia	2009	0.69272	0.628587	534.444	47.0794
Nepal	Asia	2010	0.680848	0.62	659.247	45.9849
Nepal	Asia	2011	1.47647	1.34	882.724	36.2968
Nepal	Asia	2012	1.64373	1.5	884.203	37.9219
Nepal	Asia	2013	1.73841	1.58	899.954	41.8654
Nepal	Asia	2014	1.74462	1.58	919.436	45.9826
Nepal	Asia	2015	1.8271	1.66	979.137	46.6657
Nepal	Asia	2016	2.20037	1.99	980.4	42.1155
Nepal	Asia	2017	2.28342	2.04	1155.17	44.6424
Nepal	Asia	2018	2.38902	2.13	1315.73	48.4474
Nepal	Asia	2019	2.46357	2.49	1338.97	49.2495
Nepal	Asia	2020	9.75934	8.7	1279.57	40.9189
Nepal	Asia	2021	8.51275	7.57	1384.97	43.0538
Nepal	Asia	2022	7.61534	6.73	1530.44	48.9734
Phillippines	Asia	1993	6.39361	5.53609	1084.64	50
Phillippines	Asia	1994	6.52797	5.66335	1248.68	53
Phillippines	Asia	1995	7.01831	6.10125	1410.42	57
Phillippines	Asia	1996	7.76848	6.7628	1537.45	64
Phillippines	Asia	1997	8.227	7.18614	1489.47	77
Phillippines	Asia	1998	7.92211	6.96074	1146.99	80
Phillippines	Asia	1999	7.78195	7.22803	1282.19	77
Phillippines	Asia	2000	8.12485	7.41078	1220.26	85
Phillippines	Asia	2001	8.71109	7.87741	1123.44	85
Phillippines	Asia	2002	9.08088	8.23627	1173.87	84
Phillippines	Asia	2003	8.99408	8.27615	1185.88	88
Phillippines	Asia	2004	9.10323	8.38253	1266.99	87
Phillippines	Asia	2005	8.78453	8.09846	1403.41	84
Phillippines	Asia	2006	8.77829	8.17993	1637.24	81
Phillippines	Asia	2007	9.79795	9.11967	1963.3	74
Phillippines	Asia	2008	10.434	9.73506	2243.43	68
Phillippines	Asia	2009	10.4034	9.86608	2133.22	61
Phillippines	Asia	2010	10.6664	11.08	2472.76	66
Phillippines	Asia	2011	11.0544	11.18	2722.5	61
Phillippines	Asia	2012	12.0485	11.39	2981.07	58
Phillippines	Asia	2013	12.4786	11.59	3164.26	56
Phillippines	Asia	2014	12.5902	12.68	3252.17	57
Phillippines	Asia	2015	13.1139	13.15	3288.58	59
Phillippines	Asia	2016	13.4563	13.9	3359.85	62
Phillippines	Asia	2017	13.5514	14	3406.13	68
Phillippines	Asia	2018	14.6964	15.01	3540.94	72
Phillippines	Asia	2019	15.1807	16.74	3791.19	69
Phillippines	Asia	2020	14.0389	16.24	3581.69	58
Phillippines	Asia	2021	13.4069	15.3	3863.6	63
Phillippines	Asia	2022	14.0306	15.73	3888.01	72
Russia	Asia	1993	8.94598	9.77643	3126.2	69
Russia	Asia	1994	7.40673	10.7453	2824.2	51
Russia	Asia	1995	6.01856	11.5635	2815.84	55
Russia	Asia	1996	4.81764	9.68925	2782.25	48
Russia	Asia	1997	4.40738	11.8312	2872.53	47
Russia	Asia	1998	4.83003	10.243	1922.17	56
Russia	Asia	1999	5.37881	6.64727	1392.56	69
Russia	Asia	2000	5.52688	9.82452	1852.15	68
Russia	Asia	2001	6.3285	14.6434	2195.34	61
Russia	Asia	2002	6.9289	15.9124	2486.84	60
Russia	Asia	2003	7.66487	16.1526	3116.49	59
Russia	Asia	2004	8.64771	15.7075	4304.98	57
Russia	Asia	2005	10.1115	17.4261	5595.68	57
Russia	Asia	2006	12.0106	19.9422	7283.75	55
Russia	Asia	2007	13.2919	22.1223	9593.19	52
Russia	Asia	2008	14.7978	22.5226	12284.4	53
Russia	Asia	2009	17.1361	22.9039	9056.63	48
Russia	Asia	2010	19.0067	22.35	11306.4	50
Russia	Asia	2011	21.4793	23.08	15177.1	48
Russia	Asia	2012	24.4702	26.55	16377.5	47
Russia	Asia	2013	25.6055	27.28	16981.8	46
Russia	Asia	2014	27.8822	28.77	15231	48
Russia	Asia	2015	30.1983	29.57	10073.2	49
Russia	Asia	2016	31.2191	29.94	9418.8	47
Russia	Asia	2017	33.4246	31.86	11583.9	47
Russia	Asia	2018	33.3431	31.3	12163.9	52
Russia	Asia	2019	33.7067	31.37	12389.3	49
Russia	Asia	2020	33.4313	30.84	10906.3	46
Russia	Asia	2021	33.7365	31.42	13468.7	50
Russia	Asia	2022	38.8124	34.23	16568.7	43
South Korea	Asia	1993	9.15163	8.76414	9608.02	46.9187
South Korea	Asia	1994	9.43391	9.15311	11243.2	48.666
South Korea	Asia	1995	9.65668	9.64015	13614.2	52.464
South Korea	Asia	1996	10.3189	10.3445	14517.6	52.654
South Korea	Asia	1997	9.53798	9.69112	13408.2	57.523
South Korea	Asia	1998	8.78423	8.56664	8937.17	68.4975
South Korea	Asia	1999	9.91621	10.4423	11491.1	59.7628
South Korea	Asia	2000	9.55918	10.5734	13167.1	66.0952
South Korea	Asia	2001	9.54807	10.9435	12386.1	62.2238
South Korea	Asia	2002	9.80175	11.3434	14055.9	58.353
South Korea	Asia	2003	9.52899	10.9963	15607.9	61.1746
South Korea	Asia	2004	9.52287	9.71767	17483.5	70.0157
South Korea	Asia	2005	11.7429	12.4237	20480.6	68.3248
South Korea	Asia	2006	12.2252	13.2968	22868.3	70.6519
South Korea	Asia	2007	12.2895	13.0721	25280.7	73.8745
South Korea	Asia	2008	12.0769	13.0058	22386.2	95.5164
South Korea	Asia	2009	13.0318	13.8781	20066	86.1336
South Korea	Asia	2010	13.817	15.29	24198.8	91.3996
South Korea	Asia	2011	14.3848	16.12	26318	105.566
South Korea	Asia	2012	14.5335	16.05	26687	105.458
South Korea	Asia	2013	14.7511	16.09	28475.5	97.9521
South Korea	Asia	2014	16.3423	18.14	30630.6	90.6144
South Korea	Asia	2015	17.8457	18.9	30071.4	79.1325
South Korea	Asia	2016	18.1175	19.33	30596.9	73.6038
South Korea	Asia	2017	17.0073	18.8	32947.6	77.1209
South Korea	Asia	2018	18.4506	19.72	34790.8	78.9889
South Korea	Asia	2019	19.0705	20.95	33108.7	75.7571
South Korea	Asia	2020	20.919	22.56	32828.2	69.034
South Korea	Asia	2021	20.0863	22.19	36238.9	80.1995
South Korea	Asia	2022	19.366	21.81	33336.7	96.5364
Sri Lanka	Asia	1993	2.52754	2.20172	671.758	77.1475
Sri Lanka	Asia	1994	3.21308	2.80228	749.991	79.4308
Sri Lanka	Asia	1995	3.39703	3.0006	819.672	81.635
Sri Lanka	Asia	1996	3.47717	3.08765	856.822	78.874
Sri Lanka	Asia	1997	3.48069	3.17428	911.983	80.1376
Sri Lanka	Asia	1998	3.49007	3.22264	935.442	78.495
Sri Lanka	Asia	1999	3.30184	3.14414	908.837	78.7515
Sri Lanka	Asia	2000	3.5954	3.44272	929.49	88.6364
Sri Lanka	Asia	2001	4.59326	4.41708	881.584	80.8986
Sri Lanka	Asia	2002	4.74706	4.54547	915.984	76.3351
Sri Lanka	Asia	2003	4.84329	4.68779	1038.5	75.3362
Sri Lanka	Asia	2004	5.17435	4.96224	1128.99	79.4829
Sri Lanka	Asia	2005	5.28104	5.05015	1325.19	73.604
Sri Lanka	Asia	2006	4.24695	4.04367	1525.12	71.2612
Sri Lanka	Asia	2007	5.35798	5.16684	1732.28	68.6065
Sri Lanka	Asia	2008	5.45177	5.17207	2165.06	63.369
Sri Lanka	Asia	2009	5.2451	4.86824	2222.42	49.1491
Sri Lanka	Asia	2010	5.37277	4.9	3077.75	40.7428
Sri Lanka	Asia	2011	5.36808	4.95	3531.11	39.9981
Sri Lanka	Asia	2012	6.55255	6.04	3639.3	43.0251
Sri Lanka	Asia	2013	7.18465	6.36	4085.54	43.5321
Sri Lanka	Asia	2014	7.5553	6.71	4332.46	44.5058
Sri Lanka	Asia	2015	8.54125	7.69	4422.07	46.918
Sri Lanka	Asia	2016	9.36697	8.47	4512.61	46.4715
Sri Lanka	Asia	2017	10.1749	8.85	4777.95	47.1404
Sri Lanka	Asia	2018	10.7119	9.09	4725.51	49.8094
Sri Lanka	Asia	2019	11.1151	8.6	4416.8	49.4255
Sri Lanka	Asia	2020	10.6534	10.41	4154.91	37.0891
Sri Lanka	Asia	2021	11.5312	10.56	4315.11	41.23
Sri Lanka	Asia	2022	11.0848	10.43	3602.68	46.6814
Tajikstan	Asia	1993	0.383183	0.314358	350.532	70.1963
Tajikstan	Asia	1994	0.249959	0.206346	317.031	86.3658
Tajikstan	Asia	1995	0.121696	0.0977657	249.795	137.516
Tajikstan	Asia	1996	0.0394688	0.0291371	205.959	156.671
Tajikstan	Asia	1997	0.0193256	0.0194113	178.089	181.59
Tajikstan	Asia	1998	0.0190798	0.0390657	251.892	106.896
Tajikstan	Asia	1999	0.0188836	0.0787777	205.191	133.606
Tajikstan	Asia	2000	0.0185518	0.0788905	159.646	175.351
Tajikstan	Asia	2001	0.0181053	0.0588783	195.678	146.657
Tajikstan	Asia	2002	0.0177016	0.146841	216.155	138.684
Tajikstan	Asia	2003	0.0173126	0.557827	269.265	137.67
Tajikstan	Asia	2004	0.0338879	0.881844	351.786	128.338
Tajikstan	Asia	2005	0.033231	1.41441	384.208	126.995
Tajikstan	Asia	2006	0.114193	0.561728	461.703	141.154
Tajikstan	Asia	2007	0.112121	2.87867	595.765	145.528
Tajikstan	Asia	2008	0.173018	3.50608	811.815	114.48
Tajikstan	Asia	2009	0.686773	3.81892	768.832	85.9781
Tajikstan	Asia	2010	0.159678	3.03	854.781	73.493
Tajikstan	Asia	2011	0.326933	2.85	969.32	79.7842
Tajikstan	Asia	2012	1.09073	2.94	1109.93	83.1759
Tajikstan	Asia	2013	0.198731	3.03	1199.26	71.7437
Tajikstan	Asia	2014	0.207734	3.61	1262	54.6072
Tajikstan	Asia	2015	0.216006	3.64	1116.67	49.9378
Tajikstan	Asia	2016	0.526454	3.46	920.297	55.7246
Tajikstan	Asia	2017	0.876668	4.22	967.523	53.7861
Tajikstan	Asia	2018	0.893265	3.85	972.124	55.8461
Tajikstan	Asia	2019	1.98422	2.08	1012.28	56.045
Tajikstan	Asia	2020	2.54048	2.62	965.614	55.7491
Tajikstan	Asia	2021	3.57504	3.49999	1034.08	71.8259
Tajikstan	Asia	2022	1.84236	2.75	1210.25	65.4355
Thailand	Asia	1993	18.0574	14.9456	2468.09	77.7461
Thailand	Asia	1994	16.648	13.7221	2762.43	81.249
Thailand	Asia	1995	16.8616	13.5686	3136.62	89.7562
Thailand	Asia	1996	17.0356	14.1656	3338.46	84.2741
Thailand	Asia	1997	16.9746	13.7711	2697.62	95.0518
Thailand	Asia	1998	19.4085	14.677	2011.19	100.24
Thailand	Asia	1999	18.791	13.6287	2208.02	100.706
Thailand	Asia	2000	17.9814	12.3368	2173.53	121.298
Thailand	Asia	2001	19.3006	12.0094	2043.6	120.268
Thailand	Asia	2002	19.8185	11.8511	2255.15	114.97
Thailand	Asia	2003	20.9957	12.1555	2528.76	116.693
Thailand	Asia	2004	14.279	10.8925	2841.39	127.412
Thailand	Asia	2005	16.3892	11.982	3080.59	137.854
Thailand	Asia	2006	17.2221	12.3881	3573.27	134.087
Thailand	Asia	2007	17.6608	12.2312	4196.19	129.873
Thailand	Asia	2008	18.3067	11.639	4606.69	140.437
Thailand	Asia	2009	18.073	11.6303	4413.65	119.269
Thailand	Asia	2010	18.9615	11.76	5300.42	127.251
Thailand	Asia	2011	19.4648	11.71	5719.26	139.675
Thailand	Asia	2012	23.5979	13.04	6087.51	137.675
Thailand	Asia	2013	24.493	13.87	6392.08	132.462
Thailand	Asia	2014	26.5397	16.78	6154.52	130.905
Thailand	Asia	2015	24.4675	13.87	6027.31	124.84
Thailand	Asia	2016	24.3135	13.17	6170.78	120.575
Thailand	Asia	2017	24.6164	12.69	6770.99	120.891
Thailand	Asia	2018	23.8374	11.9	7481.28	120.842
Thailand	Asia	2019	24.2012	12.3	7999	109.69
Thailand	Asia	2020	25.5308	11.57	7333.4	97.8007
Thailand	Asia	2021	25.8845	11.33	7397	117.145
Thailand	Asia	2022	26.3669	11.16	7230.66	132.856
Türkiye	Asia	1993	8.80537	8.00768	3453.54	33
Türkiye	Asia	1994	9.19283	8.18099	2451.96	42
Türkiye	Asia	1995	5.49569	8.45678	3120.45	44
Türkiye	Asia	1996	7.74689	7.07869	3289.28	49
Türkiye	Asia	1997	8.51185	7.76357	3387.03	55
Türkiye	Asia	1998	8.6718	7.98828	4845.31	40
Türkiye	Asia	1999	10.6433	9.57515	4433.25	38
Türkiye	Asia	2000	11.3833	10.2673	4671.89	42
Türkiye	Asia	2001	10.6534	9.36794	3386.06	50
Türkiye	Asia	2002	12.0955	10.4644	3975.08	48
Türkiye	Asia	2003	14.8446	12.8785	5134.21	46
Türkiye	Asia	2004	14.7969	12.7509	6585.01	49
Türkiye	Asia	2005	15.6386	13.2026	8051.19	46
Türkiye	Asia	2006	14.7361	12.8474	8750.25	49
Türkiye	Asia	2007	17.2578	14.6353	10665.3	48
Türkiye	Asia	2008	17.3726	14.3252	11885.3	51
Türkiye	Asia	2009	20.1428	16.5315	9857.9	47
Türkiye	Asia	2010	22.0763	18.29	11598.9	47
Türkiye	Asia	2011	24.2748	19.08	12326.5	53
Türkiye	Asia	2012	25.6384	19.43	12770.1	53
Türkiye	Asia	2013	25.768	18.73	13707.9	53
Türkiye	Asia	2014	27.4761	19.21	13255.1	54
Türkiye	Asia	2015	27.3688	19.84	12039.6	51
Türkiye	Asia	2016	26.5112	19.69	11955.3	48
Türkiye	Asia	2017	29.7527	21.44	11657.5	56
Türkiye	Asia	2018	29.8383	20.72	10424	63
Türkiye	Asia	2019	28.9821	20.64	10016.7	63
Türkiye	Asia	2020	28.5782	20.04	9352.53	61
Türkiye	Asia	2021	29.4875	20.05	10503	71
Türkiye	Asia	2022	31.2885	21.16	11463	81
Turkmenistan	Asia	1993	1.45888	1.58424	927.623	146.068
Turkmenistan	Asia	1994	1.13615	4.29119	727.455	170.258
Turkmenistan	Asia	1995	1.1089	1.28812	688.135	168.18
Turkmenistan	Asia	1996	0.487334	0.595384	644.029	152.516
Turkmenistan	Asia	1997	0.423123	0.387526	647.999	103.69
Turkmenistan	Asia	1998	1.11145	1.0711	673.512	96.3201
Turkmenistan	Asia	1999	1.16163	1.42334	618.836	90.4762
Turkmenistan	Asia	2000	1.47955	2.27555	716.264	103.58
Turkmenistan	Asia	2001	1.92801	1.69898	851.883	81.9859
Turkmenistan	Asia	2002	2.59301	3.44586	1051.83	63.7047
Turkmenistan	Asia	2003	2.7688	3.22304	1379.2	63.2018
Turkmenistan	Asia	2004	2.93792	3.17695	1545.43	59.32
Turkmenistan	Asia	2005	3.10013	3.04173	1794.51	53.9723
Turkmenistan	Asia	2006	3.14726	3.13088	2230.58	52.4473
Turkmenistan	Asia	2007	4.04427	3.73179	2695.65	56.2778
Turkmenistan	Asia	2008	3.96818	4.88899	4024.89	94.7241
Turkmenistan	Asia	2009	3.99784	4.70899	4144.3	104.952
Turkmenistan	Asia	2010	3.92553	3.75	4546.19	96.8631
Turkmenistan	Asia	2011	3.95351	3.51	5778.71	111.063
Turkmenistan	Asia	2012	4.0752	3.63999	6823.86	109.334
Turkmenistan	Asia	2013	4.04578	3.82	7462.8	98.5928
Turkmenistan	Asia	2014	3.87318	7.10999	8123.36	91.0935
Turkmenistan	Asia	2015	3.88262	4.98	6544.67	81.2999
Turkmenistan	Asia	2016	3.67119	4.33999	6471.6	62.0461
Turkmenistan	Asia	2017	3.66674	4.78999	6636.89	53.5754
Turkmenistan	Asia	2018	3.8201	8.26	6972.89	50.9003
Turkmenistan	Asia	2019	3.97039	5.76	7559.23	44.2858
Turkmenistan	Asia	2020	3.76933	6.22	7479.88	35.9366
Turkmenistan	Asia	2021	3.43769	8.57	7975.4	33.0581
Turkmenistan	Asia	2022	4.61236	11.19	9191.79	37.361
Uzbekistan	Asia	1993	1.92053	1.72507	698.854	114.031
Uzbekistan	Asia	1994	1.24954	2.21343	671.58	103.201
Uzbekistan	Asia	1995	0.813396	2.46193	678.701	87.5326
Uzbekistan	Asia	1996	0.595585	1.42482	692.312	72.1204
Uzbekistan	Asia	1997	0.484689	1.38492	714.655	57.1986
Uzbekistan	Asia	1998	0.78185	1.31533	710.25	45.418
Uzbekistan	Asia	1999	0.756428	1.27559	792.554	36.6189
Uzbekistan	Asia	2000	0.728273	1.01605	626.338	44.054
Uzbekistan	Asia	2001	0.679111	0.636212	509.397	56.7763
Uzbekistan	Asia	2002	0.443391	0.653678	425.295	58.9545
Uzbekistan	Asia	2003	0.691185	0.937095	437.799	70.4593
Uzbekistan	Asia	2004	0.710769	0.914015	512.01	76.5957
Uzbekistan	Asia	2005	0.893969	1.06828	600.492	69.5253
Uzbekistan	Asia	2006	0.969072	1.17389	717.728	67.4713
Uzbekistan	Asia	2007	0.91551	1.02537	911.889	74.4142
Uzbekistan	Asia	2008	0.968131	1.00385	1191.99	79.748
Uzbekistan	Asia	2009	0.995236	1.01139	1341.15	68.6731
Uzbekistan	Asia	2010	1.06063	1.67	1954.93	49.269
Uzbekistan	Asia	2011	1.41845	1.76	2332.26	49.6543
Uzbekistan	Asia	2012	1.61198	1.92	2579.07	44.2393
Uzbekistan	Asia	2013	1.69227	1.88	2752.02	42.3779
Uzbekistan	Asia	2014	1.77986	2.02	2991.56	36.3571
Uzbekistan	Asia	2015	1.89371	2.06	3139.06	30.7562
Uzbekistan	Asia	2016	2.00079	2.12	3088.62	29.1923
Uzbekistan	Asia	2017	2.64117	2.11	2461.2	42.5595
Uzbekistan	Asia	2018	3.36724	2.35	2039.66	64.1381
Uzbekistan	Asia	2019	3.92535	2.74	2298.96	64.9639
Uzbekistan	Asia	2020	3.40479	4.34	2231.02	56.0515
Uzbekistan	Asia	2021	4.08048	6.47	2553.27	57.459
Uzbekistan	Asia	2022	4.8303	6.38	2924.67	63.8693
Vietnam	Asia	1993	1.97895	2.36035	217.37	66.2123
Vietnam	Asia	1994	1.93715	2.34035	262.911	77.4732
Vietnam	Asia	1995	1.95859	2.3705	327.53	74.7213
Vietnam	Asia	1996	2.19469	2.62555	381.095	92.7057
Vietnam	Asia	1997	3.4189	3.74243	405.908	94.3445
Vietnam	Asia	1998	3.53848	3.8889	402.511	97.0012
Vietnam	Asia	1999	3.79706	4.16921	415.859	102.787
Vietnam	Asia	2000	4.21565	4.62796	444.424	111.417
Vietnam	Asia	2001	4.32952	4.83302	459.495	111.956
Vietnam	Asia	2002	4.69957	5.33312	486.954	116.697
Vietnam	Asia	2003	5.12144	5.60626	543.478	124.328
Vietnam	Asia	2004	4.30692	5.15265	618.358	133.016
Vietnam	Asia	2005	4.34097	4.80209	777.235	130.715
Vietnam	Asia	2006	4.58036	5.43382	882.712	138.314
Vietnam	Asia	2007	4.68774	6.94366	1011.42	154.605
Vietnam	Asia	2008	5.75313	8.94132	1272.44	154.317
Vietnam	Asia	2009	6.6841	10.1476	1340.68	134.706
Vietnam	Asia	2010	5.70666	11.88	1839.59	113.978
Vietnam	Asia	2011	6.10601	15.86	2131.78	125.261
Vietnam	Asia	2012	6.41953	12.61	2387.25	123.224
Vietnam	Asia	2013	6.94224	13.05	2576.83	130.846
Vietnam	Asia	2014	7.54705	8.75	2781.9	135.411
Vietnam	Asia	2015	8.25837	9.32	2819.17	144.914
Vietnam	Asia	2016	8.63521	9.63	2997.17	145.41
Vietnam	Asia	2017	9.05787	9.87	3240.86	160.98
Vietnam	Asia	2018	9.53631	11.31	3522.35	164.664
Vietnam	Asia	2019	11.0987	13.9	3747.07	164.704
Vietnam	Asia	2020	12.682	16.41	3834.7	163.246
Vietnam	Asia	2021	14.6219	19.62	4007.14	186.676
Vietnam	Asia	2022	14.7646	14.95	4442.22	183.79
Appendix 1: Data File
